# Supplementary material for: A structure-based mRNA vaccine for Nipah virus in healthy adults: a phase 1 trial
Source: Nat Med. 2026 Mar 12;32(4):1401–10. doi: 10.1038/s41591-026-04265-1 (PMC13099371; doi:10.1038/s41591-026-04265-1)
Supplement: Supplementary file 4 — Single data file containing data for all figures. [file 41591_2026_4265_MOESM4_ESM.xlsx]

## Sheet: Figure 3A
NiV(M) PreF ELISA, IU/mL
	10 mcg mRNA-1215										25 mcg mRNA-1215										50 mcg mRNA-1215										100 mcg mRNA-1215
Participant	1	2	3	4	5	6	7	8	9	10	11	12	13	14	15	16	17	18	19	20	21	22	23	24	25	26	27	28	29	30	31	32	33	34	35	36	37	38	39	40
Week 0	2.915	1.525	1.395	7.669	1.747	3.447	1.572	2.839	8.512	3.602	5.489	25.148	14.753	4.782	7.649	5.861	0.145	1.121	1.152	2.788	0.343	2.484	1.62	1.761	0.763	0.714	0.835	0.975	3.504	1.172	1.445	0.811	1.523	1.588	2.92	1.135	1.159	2.988	5.857	1.491
Week 2	28.928	94.668	99.925	56.025	141.618	8.605	4.572	69.879	264.759	112.311	246.54	246.269	59.59	1274.06	206.178	161.829	10.086	6.196	72.339	679.309	62.451	331.603	203.923	78.163	61.671	223.29	45.806	52.407	167.384	176.223	126.059	102.343	680.669	41.437	12.274	87.18	6.334	434.637	36.077	211.815
Week 4	60.338	271.124	337.198	77.605	145.701	40.398	11.052	54.063	339.539	350.135	775.527	316.219	75.954	3325.09	453.291	170.304	68.776	16.039	130.024	142.151	336.028	542.778	131.436	231.3	341.743	618.706	58.66	91.223	204.319	958.112	277.608	135.674	456.128	66.382	27.689	177.027	41.214	1007.85	64.049	215.847
Week 6	1115.46	2523.68	1185.13	845.963	1100.64	798.877	177.542	625.212		1520.5	3627.57	1427.45	936.96	7101.91	2068.2	1918.29	1752.73		752.397	1818.51	2693.95	2648.98	1042.28	1585.64	1601.61	9825.36	941.792	870.012	631.073	4972.5	2739.9	1134.69	973.755	1405.89	879.794	1214.3	1406.89	3828.32	1029.11	1094.75
Week 24	126.54	549.475	262.847	245.545	122.914	97.133	25.947	322.301		180.704	1308.39	380.603	221.522	2367.32	582.029	682.8	274.182	91.685	231.295	403.154	723.302	520.002	551.865	582.092	734.85	1047.99	120.474	414.044	120.859	2674.7	1672.65	128.206	339.353	276.402	134.595	409.515	1351.53	873.286	398.2	281.508
Week 56	18.441	109.085	72.777	92.99	31.428	14.599	12.701	208.198		114.674	369.238	196.649	111.4	1162.31	250.849	354.482	103.152	37.147	74.968	122.89	262.032	304.537	261.782	133.263	270.028	367.25		149.956	86.776	1113.72	575.654	62.502	88.255	58.543	35.337	152.803	657.53	382.281	141.862	110.938

## Sheet: Figure 3B
NiV(M) G ELISA, IU/mL
	10 mcg mRNA-1215										25 mcg mRNA-1215										50 mcg mRNA-1215										100 mcg mRNA-1215
Participant	1	2	3	4	5	6	7	8	9	10	11	12	13	14	15	16	17	18	19	20	21	22	23	24	25	26	27	28	29	30	31	32	33	34	35	36	37	38	39	40
Week 0	10.835	2.302	3.713	23.446	2.718	11.893	7.674	5.395	5.961	10.163	27.879	85.134	31.277	11.672	32.63	18.779	2.037	2.403	2.191	2.991	0.02	8.376	2.96	5.524	2.563	1.479	2.591	1.394	5.688	2.71	7.608	3.767	4.084	4.699	0.07	3.621	2.682	1.512	16.802	1.234
Week 2	124.7	279.774	447.724	218.682	221.792	41.793	13.861	201.721	136.957	286.37	1772.05	510.909	127.976	1823.01	252.038	584.404	72.064	11.303	144.006	2276.31	65.079	396.41	212.63	88.265	115.354	311.175	91.162	271.126	509.665	1996.12	362.979	645.461	1928.57	36.016	124.707	164.171	6.224	571.369	171.845	69.18
Week 4	238.668	899.114	710.518	310.169	315.332	154.689	24.512	200.863	462.833	1003.12	2891.65	1143.71	203.641	2796.04	646.455	558.746	291.089	43.3	290.818	708.279	667.983	948.936	244.436	745.552	1893.96	1047.82	118.184	308.891	525.546	2886.43	619.224	532.067	1471.74	230.82	203.278	568.435	105.188	1988.23	394.196	890.515
Week 6	2836.93	6550.08	2254.14	2722.61	2764.25	2423.6	410.48	1548.42		5144.89	8969.79	2516.82	2658.28	11113.9	4592.41	4932.51	4115.74		1870.18	6673.42	6343.98	4694.82	3308.63	5971.7	5062.31	22744.5	2107.69	1645.69	2243.35	16490.2	5599.4	2953.58	2677.55	6276.92	2985.85	4366.77	5444.59	7838.51	3113.51	3716.97
Week 24	335.149	1579.21	495.939	465.408	290.858	273.582	67.283	257.784		701.912	3065.69	1031.16	673.911	2518.89	1473.14	1998.83	771.942	278.669	695.63	844.393	2252.93	889.647	1413.57	1820.86	1581.49	2942.06	329.935	1022.02	269.799	9009.5	3648.24	577.412	1345.75	860.028	824.239	1290.06	4674.7	1705.4	1387.43	1445.34
Week 56	57.223	453.53	479.559	165.439	48.097	75.188	39.069	154.438		528.299	1031.37	633.297	357.038	1545.6	734.879	1070.02	419.088	121.74	234.283	234.222	806.602	568.145	802.788	419.308	586.182	1092.52		561.206	317.928	4909.7	1375.56	477.65	534.105	171.771	116.604	586.963	2146.03	817.083	603.181	3550.64

## Sheet: Figure 3C
Geometric Mean NiV(M) Pre-F Binding Antibody Titers (GMTs) and 95% Confidence Intervals (CIs).
Timepoint (Week)	Dose of mRNA-1215
	10 mcg	25 mcg	50 mcg	100 mcg
	GMT [95% CIs] IU/mL, N
0	3.03 [1.94,4.74]	4.44 [1.98,9.95]	1.28 [0.83,1.97]	1.83 [1.2,2.8]
	N:10	N:10	N:10	N:10
1	3.11 [1.61,6.01]	5.38 [2.04,14.23]	2.05 [1.28,3.28]	3.56 [1.67,7.55]
	N:10	N:10	N:10	N:10
2	54.4 [21.81,135.7]	119.68 [35.71,401.17]	115.72 [68.48,195.54]	80.17 [27.72,231.89]
	N:10	N:10	N:10	N:10
4	109.25 [48.39,246.64]	202.88 [71.32,577.13]	261.52 [138.16,495.03]	146.1 [65.51,325.8]
	N:10	N:10	N:10	N:10
5	757.15 [410.76,1395.67]	1630.04 [861.03,3085.87]	2008.24 [999.72,4034.15]	1583.71 [1075.9,2331.18]
	N:9	N:10	N:10	N:10
6	923.47 [526.95,1618.34]	1941.62 [1168,3227.66]	1885.99 [1025.75,3467.66]	1411.64 [1008.13,1976.66]
	N:9	N:9	N:10	N:10
8	605.76 [316.96,1157.71]	1296.59 [797.89,2107.01]	1123.63 [422.86,2985.69]	1128.36 [785.72,1620.44]
	N:9	N:10	N:10	N:10
12	400.32 [198.68,806.59]	881.24 [507.78,1529.35]	1110.21 [614.86,2004.61]	853.27 [507.7,1434.06]
	N:9	N:10	N:10	N:10
16	297.2 [160.5,550.34]	647.62 [344.32,1218.08]	833.79 [446.7,1556.32]	676.44 [392.22,1166.64]
	N:9	N:10	N:10	N:10
24	164.97 [84.25,323.03]	441.2 [226.62,858.96]	528.86 [272.6,1026.03]	417.44 [223.05,781.26]
	N:9	N:10	N:10	N:10
32	91.94 [45.04,187.69]	304.17 [148.85,621.53]	388.73 [206.12,733.09]	289.55 [145.46,576.37]
	N:9	N:10	N:10	N:10
44	75.08 [38.95,144.72]	218.71 [112.33,425.85]	329.75 [186.73,582.33]	195.77 [97.61,392.67]
	N:9	N:10	N:9	N:10
56	50.53 [22.91,111.44]	178.96 [89.82,356.59]	253.8 [146.2,440.59]	146.43 [71.68,299.11]
	N:9	N:10	N:9	N:10

## Sheet: Figure 3D
Geometric Mean NiV(M) G Binding Antibody Titers (GMTs) and 95% Confidence Intervals (CIs).
Timepoint (Week)	Dose of mRNA-1215
	10 mcg	25 mcg	50 mcg	100 mcg
	GMT [95% CIs] IU/mL, N
0	6.91 [4.14,11.54]	12.48 [4.93,31.57]	2.84 [1.72,4.68]	4.12 [2.48,6.86]
	N:10	N:10	N:10	N:10
1	7.17 [4.18,12.3]	10.86 [3.83,30.81]	3.39 [2.23,5.15]	5.13 [3.23,8.15]
	N:10	N:10	N:10	N:10
2	144.98 [69.25,303.52]	319.42 [96.31,1059.39]	243.72 [115.69,513.42]	172.3 [53.79,551.88]
	N:10	N:10	N:10	N:10
4	304.94 [143.62,647.45]	542.73 [222.02,1326.73]	663.84 [336.1,1311.18]	511.58 [264.96,987.75]
	N:10	N:10	N:10	N:10
5	1942.66 [1017.61,3708.65]	3743.4 [2141.57,6543.35]	4944.42 [2493.42,9804.72]	4390.7 [3139.16,6141.22]
	N:9	N:10	N:10	N:10
6	2403.1 [1311.35,4403.76]	4626.43 [2962.81,7224.18]	5013 [2717.16,9248.69]	4279.39 [3293.62,5560.2]
	N:9	N:9	N:10	N:10
8	1531.68 [777.94,3015.73]	3251.82 [2163.31,4888.05]	3056.04 [1342.66,6955.86]	3385.6 [2679.61,4277.63]
	N:9	N:10	N:10	N:10
12	913.78 [449.45,1857.82]	2149.75 [1373.48,3364.77]	2631.35 [1451.35,4770.72]	2582.44 [1790.37,3724.92]
	N:9	N:10	N:10	N:10
16	659.21 [352.05,1234.36]	1601.31 [971.69,2638.89]	2051.13 [1068.98,3935.65]	2108.28 [1403.06,3167.98]
	N:9	N:10	N:10	N:10
24	369.91 [192.8,709.72]	1081.7 [646.56,1809.68]	1360.76 [654.22,2830.33]	1463.42 [924.66,2316.09]
	N:9	N:10	N:10	N:10
32	220.58 [122.69,396.54]	758.27 [426.89,1346.89]	1012.53 [466.84,2196.06]	1091.95 [662.7,1799.23]
	N:9	N:10	N:10	N:10
44	199.24 [103.41,383.89]	549.72 [316.11,955.97]	952.7 [494.38,1835.9]	814.51 [422.89,1568.78]
	N:9	N:10	N:9	N:10
56	144.68 [65.29,320.6]	494.02 [277.47,879.57]	769.2 [419.5,1410.42]	664.87 [315.02,1403.25]
	N:9	N:10	N:9	N:10

## Sheet: Figure 3E
NiV(M) Neutralization Assay, IU/mL
	10 mcg mRNA-1215										25 mcg mRNA-1215										50 mcg mRNA-1215										100 mcg mRNA-1215
Participant	1	2	3	4	5	6	7	8	9	10	11	12	13	14	15	16	17	18	19	20	21	22	23	24	25	26	27	28	29	30	31	32	33	34	35	36	37	38	39	40
Week 0	8.28	8.28	8.28	8.28	8.28	8.28	8.28	8.28	8.28	8.28	8.28	8.28	8.28	8.28	8.28	8.28	8.28	8.28	8.28	8.28	8.28	8.28	8.28	8.28	8.28	8.28	8.28	8.28	8.28	8.28	8.28	8.28	8.28	8.28	8.28	8.28	8.28	8.28	8.28	8.28
Week 2	28.159	160.95	238.536	58.477	40.08	91.928	16.562	78.487	33.754	51.023	559.852	168.156	27.822	908.335	46.134	385.167	36.892	8.281	71.926	1568.1	55.933	231.058	43.69	350.335	114.33	81.787	23.085	110.722	182.387	334.736	81.347	333.398	583.112	17.108	30.42	92.065	8.041	203.488	26.335	33.221
Week 4	67.395	293.753	310.363	56.954	94.599	354.324	17.939	58.588	134.633	343.449	780.688	472.388	42.519	1420.24	245.533	278.072	155.361	17.565	98.094	284.681	304.299	359.323	47.833	347.586	630.463	282.146	53.235	168.812	252.935	1722.33	253.449	280.395	544.415	60.274	51.486	356.312	45.305	1148.93	84.033	607.151
Week 6	1836.31	3838.72	947.009	1330.66	1141.8	3632.72	334.817	1003		2556.7	4742.35	1505.25	1484.13	6237.09	3066.7	3809.97	4581.65		1159.48	6161.73	3049.62	2586.29	1902.65	5659.97	3876.01	17565.9	1886.83	1183.26	1372.02	23117.4	3883.2	2230.47	1436.54	4001.98	2718.02	3697.89	7775.26	6118.05	2557.49	4731.99
Week 24	105.843	727.373	134.188	185.252	52.136	669.416	21.214	81.187		286.068	1263.17	312.419	176.984	995.289	632.405	1347.34	499.793	171.115	266.862	547.543	1234.93	364.862	520.215	1069.93	640.736	1271.47	126.526	383.787	117.907	7192.06	1968.28	192.215	377.394	470.716	315.235	670.333	3496.09	706.007	852.163	761.175
Week 56	27.108	153.481	204.854	83.073	24.369	22.062	23.808	55.185		182.859	335.026	134.235	55.865	543.485	250.846	339.116	129.984	37.962	69.564	133.521	348.374	155.646	243.304	132.743	197.733	339.82		101.892	91.011	2727.79	457.321	97.323	107.024	57.75	26.249	176.805	781.116	300.452	174.434	358.406

## Sheet: Figure 3F
Geometric Mean NiV(M) Neutralizing Antibody Titers (GMTs) and 95% Confidence Intervals (CIs).
Timepoint (Week)	Dose of mRNA-1215
	10 mcg	25 mcg	50 mcg	100 mcg
	GMT [95% CIs] IU/mL, N
0	8.28 [NA, NA]	8.28 [NA, NA]	8.28 [NA, NA]	8.28 [NA, NA]
	N:10	N:10	N:10	N:10
1	8.28 [NA, NA]	8.28 [NA, NA]	8.28 [NA, NA]	8.28 [NA, NA]
	N:10	N:10	N:10	N:10
2	59.58 [33.39,106.34]	133.47 [38.95,457.37]	113.04 [59.62,214.31]	63.91 [23.94,170.61]
	N:10	N:10	N:10	N:10
4	120.43 [58.58,247.57]	204.76 [79.57,526.91]	261.84 [122.79,558.36]	205.43 [89.55,471.3]
	N:10	N:10	N:10	N:10
5	1239.53 [607.81,2527.82]	2598.31 [1511.79,4465.71]	3641.44 [1659.44,7990.73]	3520.92 [2094.01,5920.14]
	N:9	N:10	N:10	N:10
6	1491.37 [828.52,2684.55]	3118.27 [1887.14,5152.54]	3686.81 [1774.92,7658.11]	3552.51 [2493.3,5061.71]
	N:9	N:9	N:10	N:10
8	908.58 [434.93,1898.02]	2223.88 [1464.23,3377.64]	2008.32 [722.44,5582.98]	2590.35 [1747.97,3838.69]
	N:9	N:10	N:10	N:10
12	489.83 [224.74,1067.62]	1413.91[923.69,2164.3]	1732.36 [827.06,3628.61]	1838.87 [1222.52,2765.97]
	N:9	N:10	N:10	N:10
16	324.33 [145.71,721.95]	1037.37 [610.68,1762.18]	1181.24 [525.83,2653.56]	1211.44 [759.78,1931.61]
	N:9	N:10	N:10	N:10
24	148.78 [61.2,361.7]	491.27 [284.46,848.45]	627.39 [264.22,1489.76]	697.63 [378.2,1286.86]
	N:9	N:10	N:10	N:10
32	85.75 [42.57,172.75]	289.09 [162.42,514.54]	396.3 [172.42,910.88]	397.02 [212.58,741.51]
	N:9	N:10	N:10	N:10
44	70.39 [34.3,144.48]	178.59 [98.29,324.49]	310.89 [133.83,722.2]	259.49 [137.75,488.83]
	N:9	N:10	N:9	N:10
56	63.4 [30.19,133.14]	150.65 [81.14,279.69]	244.76 [111.34,538.06]	171.07 [82.6,354.32]
	N:9	N:10	N:9	N:10

## Sheet: Figure 4A,B
Participant	Group	TimePoint	Malaysia + Bangladesh - pre-F (%)	Malaysia + Bangladesh+ pre-F (%)	Malaysia + Bangladesh - Mono G (%)	Malaysia + Bangladesh+ MonoG (%)
1	10 mcg mRNA-1215	Week 0	0.01	0	0	0
2	10 mcg mRNA-1215	Week 0	0	0.01	0	0
3	10 mcg mRNA-1215	Week 0	0.01	0	0.01	0.01
4	10 mcg mRNA-1215	Week 0	0	0	0	0
5	10 mcg mRNA-1215	Week 0	0	0	0	0
6	10 mcg mRNA-1215	Week 0	0	0	0	0
7	10 mcg mRNA-1215	Week 0	0	0	0	0
8	10 mcg mRNA-1215	Week 0	0	0	0	0
9	10 mcg mRNA-1215	Week 0	0	0.015	0	0
10	10 mcg mRNA-1215	Week 0	0.013	0	0.013	0
1	10 mcg mRNA-1215	Week 6	0	0.053	0.019	0.052
2	10 mcg mRNA-1215	Week 6	0	0.051	0.063	0.095
3	10 mcg mRNA-1215	Week 6	0.01	0.041	0	0.03
4	10 mcg mRNA-1215	Week 6	0	0.036	0	0.018
5	10 mcg mRNA-1215	Week 6	0.025	0.037	0.083	0.097
6	10 mcg mRNA-1215	Week 6	0	0.021	0.011	0.022
7	10 mcg mRNA-1215	Week 6	0	0.008	0.008	0.024
8	10 mcg mRNA-1215	Week 6	0	0	0.032	0.032
10	10 mcg mRNA-1215	Week 6	0	0	0	0.063
1	10 mcg mRNA-1215	Week 24	0.007	0.238	0.007	0.404
2	10 mcg mRNA-1215	Week 24	0.015	0.292	0.06	0.552
3	10 mcg mRNA-1215	Week 24	0	0.203	0.012	0.223
4	10 mcg mRNA-1215	Week 24	0.036	0.054	0.016	0.078
5	10 mcg mRNA-1215	Week 24	0.034	0.137	0.033	0.147
6	10 mcg mRNA-1215	Week 24	0.019	0.074	0	0.223
7	10 mcg mRNA-1215	Week 24	0	0.092	0.048	0.161
8	10 mcg mRNA-1215	Week 24	0	0.174	0.089	0.444
10	10 mcg mRNA-1215	Week 24	0	0.147	0.043	0.302
11	25 mcg mRNA-1215	Week 0	0.013	0	0.007	0
12	25 mcg mRNA-1215	Week 0	0	0	0	0
13	25 mcg mRNA-1215	Week 0	0	0.026	0	0
14	25 mcg mRNA-1215	Week 0	0	0.009	0.009	0
15	25 mcg mRNA-1215	Week 0	0	0.004	0.006	0
16	25 mcg mRNA-1215	Week 0	0	0	0	0
17	25 mcg mRNA-1215	Week 0	0	0	0.011	0
18	25 mcg mRNA-1215	Week 0	0	0	0.025	0
19	25 mcg mRNA-1215	Week 0	0.033	0	0	0
20	25 mcg mRNA-1215	Week 0	0	0	0.028	0
11	25 mcg mRNA-1215	Week 6	0.003	0.147	0.039	0.12
12	25 mcg mRNA-1215	Week 6	0	0.074	0.059	0.088
13	25 mcg mRNA-1215	Week 6	0	0.017	0	0.095
14	25 mcg mRNA-1215	Week 6	0	0.254	0.06	0.134
16	25 mcg mRNA-1215	Week 6	0	0.232	0	0.134
17	25 mcg mRNA-1215	Week 6	0.011	0.033	0.053	0.064
19	25 mcg mRNA-1215	Week 6	0.012	0.112	0.023	0.046
20	25 mcg mRNA-1215	Week 6	0	0.056	0	0.051
11	25 mcg mRNA-1215	Week 24	0.016	0.869	0.12	1.122
12	25 mcg mRNA-1215	Week 24	0	0.569	0.067	0.799
13	25 mcg mRNA-1215	Week 24	0	0.28	0	0.186
14	25 mcg mRNA-1215	Week 24	0.027	1.724	0.314	2.525
15	25 mcg mRNA-1215	Week 24	0.008	0.26	0.008	0.309
16	25 mcg mRNA-1215	Week 24	0	0.576	0.162	0.627
17	25 mcg mRNA-1215	Week 24	0	0.443	0.033	0.676
18	25 mcg mRNA-1215	Week 24	0	0.091	0.092	0.338
19	25 mcg mRNA-1215	Week 24	0	0.295	0.017	0.379
20	25 mcg mRNA-1215	Week 24	0	0.527	0.038	1.042
11	25 mcg mRNA-1215	Week 56	0.006	1.075	0.164	1.448
12	25 mcg mRNA-1215	Week 56	0.023	0.542	0.136	1.247
13	25 mcg mRNA-1215	Week 56	0	0.197	0	0.197
14	25 mcg mRNA-1215	Week 56	0.013	2.016	0.322	2.658
15	25 mcg mRNA-1215	Week 56	0.015	0.287	0.048	0.394
16	25 mcg mRNA-1215	Week 56	0	0.699	0.158	0.725
17	25 mcg mRNA-1215	Week 56	0	0.491	0.039	0.658
18	25 mcg mRNA-1215	Week 56	0.021	0.041	0	0.104
19	25 mcg mRNA-1215	Week 56	0	0.186	0.047	0.326
20	25 mcg mRNA-1215	Week 56	0.019	0.772	0.074	1.254
21	50 mcg mRNA-1215	Week 0	0.009	0	0	0
22	50 mcg mRNA-1215	Week 0	0	0	0	0
23	50 mcg mRNA-1215	Week 0	0	0.049	0	0
24	50 mcg mRNA-1215	Week 0	0	0.023	0.032	0
25	50 mcg mRNA-1215	Week 0	0	0	0.009	0
26	50 mcg mRNA-1215	Week 0	0	0	0.015	0
27	50 mcg mRNA-1215	Week 0	0	0	0	0
28	50 mcg mRNA-1215	Week 0	0	0	0	0.009
29	50 mcg mRNA-1215	Week 0	0.006	0	0.019	0
30	50 mcg mRNA-1215	Week 0	0	0	0	0.03
21	50 mcg mRNA-1215	Week 6	0.016	0.08	0	0.121
22	50 mcg mRNA-1215	Week 6	0.008	0.083	0.05	0.058
23	50 mcg mRNA-1215	Week 6	0.021	0.148	0	0.079
24	50 mcg mRNA-1215	Week 6	0.055	0.245	0.074	0.516
25	50 mcg mRNA-1215	Week 6	0	0.056	0.019	0.057
26	50 mcg mRNA-1215	Week 6	0	0.097	0.041	0.028
27	50 mcg mRNA-1215	Week 6	0	0.112	0.017	0.052
28	50 mcg mRNA-1215	Week 6	0	0.154	0.048	0.092
29	50 mcg mRNA-1215	Week 6	0	0.046	0.031	0.062
30	50 mcg mRNA-1215	Week 6	0	0.205	0.148	0.32
21	50 mcg mRNA-1215	Week 24	0.012	0.636	0.101	0.985
22	50 mcg mRNA-1215	Week 24	0	0.411	0.118	0.502
23	50 mcg mRNA-1215	Week 24	0	0.208	0.124	0.351
24	50 mcg mRNA-1215	Week 24	0	0.615	0.048	0.594
25	50 mcg mRNA-1215	Week 24	0.007	0.358	0.053	0.476
26	50 mcg mRNA-1215	Week 24	0	0.944	0.138	0.94
27	50 mcg mRNA-1215	Week 24	0	0.127	0.033	0.179
28	50 mcg mRNA-1215	Week 24	0	0.409	0.098	0.419
29	50 mcg mRNA-1215	Week 24	0	0.276	0.049	0.34
30	50 mcg mRNA-1215	Week 24	0.013	2.128	0.264	2.663
21	50 mcg mRNA-1215	Week 56	0.014	0.777	0.151	1.642
22	50 mcg mRNA-1215	Week 56	0	0.427	0.137	1.078
23	50 mcg mRNA-1215	Week 56	0.03	0.149	0.087	0.289
24	50 mcg mRNA-1215	Week 56	0	0.441	0.053	0.583
25	50 mcg mRNA-1215	Week 56	0.027	0.551	0.066	0.751
26	50 mcg mRNA-1215	Week 56	0	0.819	0.15	1.062
28	50 mcg mRNA-1215	Week 56	0.012	0.506	0.101	0.575
29	50 mcg mRNA-1215	Week 56	0	0.34	0.053	0.512
30	50 mcg mRNA-1215	Week 56	0.015	1.215	0.209	2.463
31	100 mcg mRNA-1215	Week 0	0	0	0	0.015
32	100 mcg mRNA-1215	Week 0	0	0	0	0
33	100 mcg mRNA-1215	Week 0	0	0	0.045	0
34	100 mcg mRNA-1215	Week 0	0	0	0.017	0
35	100 mcg mRNA-1215	Week 0	0	0	0	0
36	100 mcg mRNA-1215	Week 0	0.008	0	0	0
37	100 mcg mRNA-1215	Week 0	0	0	0.017	0
38	100 mcg mRNA-1215	Week 0	0.012	0	0	0.007
39	100 mcg mRNA-1215	Week 0	0	0	0	0
40	100 mcg mRNA-1215	Week 0	0.011	0.015	0	0
31	100 mcg mRNA-1215	Week 6	0	0.076	0.054	0.136
32	100 mcg mRNA-1215	Week 6	0.023	0.045	0.023	0.114
33	100 mcg mRNA-1215	Week 6	0	0.181	0.185	0.278
34	100 mcg mRNA-1215	Week 6	0.029	0.086	0	0.142
35	100 mcg mRNA-1215	Week 6	0.024	0.12	0.094	0.236
36	100 mcg mRNA-1215	Week 6	0	0.201	0.015	0.124
37	100 mcg mRNA-1215	Week 6	0	0.084	0.025	0
38	100 mcg mRNA-1215	Week 6	0	0.2	0.096	0.105
39	100 mcg mRNA-1215	Week 6	0	0	0.022	0.13
40	100 mcg mRNA-1215	Week 6	0.009	0.043	0.009	0.054
31	100 mcg mRNA-1215	Week 24	0.032	1.118	0.212	1.096
32	100 mcg mRNA-1215	Week 24	0.058	0.489	0.061	0.276
33	100 mcg mRNA-1215	Week 24	0.065	0.262	0	0.722
34	100 mcg mRNA-1215	Week 24	0.02	0.285	0.019	0.155
35	100 mcg mRNA-1215	Week 24	0	0.088	0	0.174
36	100 mcg mRNA-1215	Week 24	0	0.379	0.058	0.951
37	100 mcg mRNA-1215	Week 24	0.015	3.038	0.392	5.217
38	100 mcg mRNA-1215	Week 24	0	0.543	0.06	0.524
39	100 mcg mRNA-1215	Week 24	0	0.253	0	0.386
40	100 mcg mRNA-1215	Week 24	0	0.128	0.037	0.374
31	100 mcg mRNA-1215	Week 56	0.021	1.039	0.172	1.034
32	100 mcg mRNA-1215	Week 56	0	1.036	0.104	0.99
33	100 mcg mRNA-1215	Week 56	0	0.131	0.129	0.971
34	100 mcg mRNA-1215	Week 56	0	0.215	0.071	0.235
35	100 mcg mRNA-1215	Week 56	0	0.052	0	0.117
36	100 mcg mRNA-1215	Week 56	0.014	0.213	0.04	0.845
37	100 mcg mRNA-1215	Week 56	0	4.558	0.579	8.294
38	100 mcg mRNA-1215	Week 56	0.021	0.781	0.113	1.35
39	100 mcg mRNA-1215	Week 56	0	0.305	0.03	1.078
40	100 mcg mRNA-1215	Week 56	0.004	0.098	0.035	0.389

## Sheet: Figure 4C
NiV(B) Neutralization Assay, IU/mL
	10 mcg mRNA-1215										25 mcg mRNA-1215										50 mcg mRNA-1215										100 mcg mRNA-1215
Participant	1	2	3	4	5	6	7	8	9	10	11	12	13	14	15	16	17	18	19	20	21	22	23	24	25	26	27	28	29	30	31	32	33	34	35	36	37	38	39	40
Week 0	4.727	4.727	4.727	4.727	4.727	4.727	4.727	4.727	4.727	4.727	4.727	4.727	4.727	4.727	4.727	4.727	4.727	4.727	4.727	4.727	4.727	4.727	4.727	4.727	4.727	4.727	4.727	4.727	4.727	4.727	4.727	4.727	4.727	4.727	4.727	4.727	4.727	4.727	4.727	4.727
Week 4	17.181	58.197	126.594	19.442	26.593	28.387	4.727	15.073	35.645	145.36	228.009	114.931	14.766	977.673	91.301	42.07	27.322	9.454	54.608	60.643	119.338	124.276	16.391	42.692	140.398	133.13	12.293	35.363	77.644	305.703	53.423	40.829	135.205	14.992	13.975	71.693	11.989	441.867	21.921	104.018
Week 6	1025.82	1564.71	666.057	741.009	608.764	905.838	76.644	226.064		1127.12	3253.87	860.758	440.962	4943.13	1324.94	1135.52	984.564		421.039	2102.8	976.294	1524.97	788.158	797.359	1266.6	6583.44	698.562	676.079	468.542	3944.89	1712.62	1085.11	521.428	1430.41	420.595	1267.8	1219.54	3798.97	385.894	821.894
Week 24	55.131	206.29	98.986	191.008	36.948	55.491	18.46	37.45		151.839	633.522	254.453	89.554	908.455	615.088	638.581	337.68	46.979	100.448	219.201	532.881	218.442	304.693	295.35	323.357	544.009	49.656	274.927	128.855	2775.92	801.366	80.15	183.226	144.269	70.43	381.752	1799.65	698.106	426.679	137.695
Week 56	23.208	102.878	113.512	130.912	18.375	14.515	12.216	38.591		127.617	171.856	68.631	30.729	779.014	116.118	156.318	88.614	16.478	51.945	55.057	133.788	128.2	158.372	63.283	130.432	201.401		81.561	51.429	1745.62	222.079	60.354	40.012	27.955	10.529	129.688	513.989	289.533	113.545	72.516

## Sheet: Figure 4D
Geometric Mean NiV(B) Neutralizing Antibody Titers (GMTs) and 95% Confidence Intervals (CIs).
Timepoint (Week)	Dose of mRNA-1215
	10 mcg	25 mcg	50 mcg	100 mcg
	GMT [95% CIs] IU/mL, N
0	4.73 [NA, NA]	4.73 [NA, NA]	4.73 [NA, NA]	4.73 [NA, NA]
	N:10	N:10	N:10	N:10
4	31.03 [14.86,64.78]	65.16 [24.89,170.62]	68.91 [32.88,144.42]	47.69 [20.54,110.7]
	N:10	N:10	N:10	N:10
6	599.17 [294.16,1220.47]	1318.7 [678.29,2563.77]	1252.96 [687.05,2285]	1023.54 [617.44,1696.73]
	N:9	N:9	N:10	N:10
12	218.18 [109.36,435.28]	508.99 [288.19,898.95]	628.51 [297.58,1327.48]	667.59 [392.71,1134.87]
	N:9	N:10	N:10	N:10
24	72.36 [37.79,138.55]	283.76 [134.03,600.79]	318.13 [151.87,666.39]	290.18 [133.55,630.52]
	N:9	N:10	N:10	N:10
56	36.87 [16.39,82.96]	87.68 [40.8,188.45]	148.82 [67.77,326.83]	89.29 [38.7,205.99]
	N:10	N:10	N:9	N:10

## Sheet: ED Figure 3
Participant	Dose Group	Timepoint	Antigen Stimulation	Any Th1 (%)	Any Th2 (%)	Any CD8 (%)	Any Tfh (%)
1	10 mcg mRNA-1215	Week 0	NiV(M) Pre-F	0.032	0.004	0.004	0.186
2	10 mcg mRNA-1215	Week 0	NiV(M) Pre-F	0.015	0.002	0.005	-0.013
3	10 mcg mRNA-1215	Week 0	NiV(M) Pre-F	0.036	0.003	-0.002	0.031
4	10 mcg mRNA-1215	Week 0	NiV(M) Pre-F	0.004	0.003	0.005	-0.052
5	10 mcg mRNA-1215	Week 0	NiV(M) Pre-F	0.037	0.005	-0.007	0.544
6	10 mcg mRNA-1215	Week 0	NiV(M) Pre-F	0.002	0	-0.004	-0.252
7	10 mcg mRNA-1215	Week 0	NiV(M) Pre-F	0.009	0.003	0	-0.329
8	10 mcg mRNA-1215	Week 0	NiV(M) Pre-F	0.013	0.007	0.006	0.044
9	10 mcg mRNA-1215	Week 0	NiV(M) Pre-F	0.025	0.002	0.011	0.439
10	10 mcg mRNA-1215	Week 0	NiV(M) Pre-F	0.013	0.007	0.014	0.421
1	10 mcg mRNA-1215	Week 6	NiV(M) Pre-F	0.154	0.009	0.226	3.659
2	10 mcg mRNA-1215	Week 6	NiV(M) Pre-F	0.289	0.062	0.022	4.772
3	10 mcg mRNA-1215	Week 6	NiV(M) Pre-F	0.129	0.015	0.008	1.476
4	10 mcg mRNA-1215	Week 6	NiV(M) Pre-F	0.07	0.005	0.014	2.125
5	10 mcg mRNA-1215	Week 6	NiV(M) Pre-F	0.197	0.009	0.018	1.839
6	10 mcg mRNA-1215	Week 6	NiV(M) Pre-F	0.012	0.001	0.013	0.215
7	10 mcg mRNA-1215	Week 6	NiV(M) Pre-F	0.044	-0.001	0	1.332
8	10 mcg mRNA-1215	Week 6	NiV(M) Pre-F	0.164	0.014	0	1.491
10	10 mcg mRNA-1215	Week 6	NiV(M) Pre-F	0.083	0.004	0.026	2.935
1	10 mcg mRNA-1215	Week 24	NiV(M) Pre-F	0.08	0.007	0.088	0.36
2	10 mcg mRNA-1215	Week 24	NiV(M) Pre-F	0.115	0.01	0.028	1.208
3	10 mcg mRNA-1215	Week 24	NiV(M) Pre-F	0.062	0.005	0.007	0.607
4	10 mcg mRNA-1215	Week 24	NiV(M) Pre-F	0.02	0	-0.006	0.179
5	10 mcg mRNA-1215	Week 24	NiV(M) Pre-F	0.062	0.007	0.002	0.679
6	10 mcg mRNA-1215	Week 24	NiV(M) Pre-F	0.016	0.002	0.005	0.335
7	10 mcg mRNA-1215	Week 24	NiV(M) Pre-F	0.014	-0.001	0.009	0.062
8	10 mcg mRNA-1215	Week 24	NiV(M) Pre-F	0.078	0.009	0.007	0.57
10	10 mcg mRNA-1215	Week 24	NiV(M) Pre-F	0.056	0.003	-0.001	1.331
11	25 mcg mRNA-1215	Week 0	NiV(M) Pre-F	0.018	0.002	-0.004	0.15
12	25 mcg mRNA-1215	Week 0	NiV(M) Pre-F	0.003	0.002	0.008	0.06
13	25 mcg mRNA-1215	Week 0	NiV(M) Pre-F	0.029	0.003	0.002	0.386
14	25 mcg mRNA-1215	Week 0	NiV(M) Pre-F	0.019	0.006	0.001	0.077
15	25 mcg mRNA-1215	Week 0	NiV(M) Pre-F	-0.007	-0.001	-0.01	-0.164
16	25 mcg mRNA-1215	Week 0	NiV(M) Pre-F	-0.001	0.002	0	0.235
17	25 mcg mRNA-1215	Week 0	NiV(M) Pre-F	-0.007	0	0.001	-0.169
18	25 mcg mRNA-1215	Week 0	NiV(M) Pre-F	0.017	0.013	0.004	-0.091
19	25 mcg mRNA-1215	Week 0	NiV(M) Pre-F	0.004	0	0.005	0.25
20	25 mcg mRNA-1215	Week 0	NiV(M) Pre-F	0.012	0.002	0	0.457
11	25 mcg mRNA-1215	Week 6	NiV(M) Pre-F	0.216	0.009	0.165	3.738
12	25 mcg mRNA-1215	Week 6	NiV(M) Pre-F	0.084	0.015	0.018	1.658
13	25 mcg mRNA-1215	Week 6	NiV(M) Pre-F	0.049	0.004	0.01	0.441
14	25 mcg mRNA-1215	Week 6	NiV(M) Pre-F	0.268	0.012	0.104	6.927
16	25 mcg mRNA-1215	Week 6	NiV(M) Pre-F	0.238	0.028	0.084	7.789
17	25 mcg mRNA-1215	Week 6	NiV(M) Pre-F	0.092	0.016	0.031	2.929
19	25 mcg mRNA-1215	Week 6	NiV(M) Pre-F	0.292	0.035	0.153	2.753
20	25 mcg mRNA-1215	Week 6	NiV(M) Pre-F	0.261	0.047	0.026	6.955
11	25 mcg mRNA-1215	Week 24	NiV(M) Pre-F	0.111	0.01	0.075	0.779
12	25 mcg mRNA-1215	Week 24	NiV(M) Pre-F	0.073	0.024	0.024	0.477
13	25 mcg mRNA-1215	Week 24	NiV(M) Pre-F	0.095	0.007	0.128	0.367
14	25 mcg mRNA-1215	Week 24	NiV(M) Pre-F	0.287	0.012	0.027	2.924
15	25 mcg mRNA-1215	Week 24	NiV(M) Pre-F	0.028	-0.006	0.002	1.243
16	25 mcg mRNA-1215	Week 24	NiV(M) Pre-F	0.05	0.006	-0.049	1.911
17	25 mcg mRNA-1215	Week 24	NiV(M) Pre-F	0.031	0.001	0.001	0.659
18	25 mcg mRNA-1215	Week 24	NiV(M) Pre-F	0.091	0.013	0.012	0.806
19	25 mcg mRNA-1215	Week 24	NiV(M) Pre-F	0.141	0.003	0.091	0.979
20	25 mcg mRNA-1215	Week 24	NiV(M) Pre-F	0.124	0.004	0.003	0.195
11	25 mcg mRNA-1215	Week 56	NiV(M) Pre-F	0.087	0.004	0.055	0.33
12	25 mcg mRNA-1215	Week 56	NiV(M) Pre-F	0.058	0.015	-0.001	0.644
13	25 mcg mRNA-1215	Week 56	NiV(M) Pre-F	0.028	0.014	-0.012	0.036
14	25 mcg mRNA-1215	Week 56	NiV(M) Pre-F	0.253	0.006	0.019	1.291
15	25 mcg mRNA-1215	Week 56	NiV(M) Pre-F	0.032	-0.001	-0.001	0.359
16	25 mcg mRNA-1215	Week 56	NiV(M) Pre-F	0.059	0.002	0.002	1.298
17	25 mcg mRNA-1215	Week 56	NiV(M) Pre-F	0.025	-0.001	0.019	0.123
18	25 mcg mRNA-1215	Week 56	NiV(M) Pre-F	0.032	0.01	0.012	0.639
19	25 mcg mRNA-1215	Week 56	NiV(M) Pre-F	0.116	0.004	0.068	0.348
20	25 mcg mRNA-1215	Week 56	NiV(M) Pre-F	0.131	0.016	0.026	0
21	50 mcg mRNA-1215	Week 0	NiV(M) Pre-F	0.041	0	-0.005	0.309
22	50 mcg mRNA-1215	Week 0	NiV(M) Pre-F	0.014	0.004	0.006	0.027
23	50 mcg mRNA-1215	Week 0	NiV(M) Pre-F	0.002	0.003	0.004	0.093
24	50 mcg mRNA-1215	Week 0	NiV(M) Pre-F	0.016	0.001	-0.005	0.439
25	50 mcg mRNA-1215	Week 0	NiV(M) Pre-F	0	0	-0.013	0.019
26	50 mcg mRNA-1215	Week 0	NiV(M) Pre-F	0.014	-0.001	0.055	-0.021
27	50 mcg mRNA-1215	Week 0	NiV(M) Pre-F	0.021	0.005	0.008	0.236
28	50 mcg mRNA-1215	Week 0	NiV(M) Pre-F	0.007	0	0.002	-0.587
29	50 mcg mRNA-1215	Week 0	NiV(M) Pre-F	-0.001	0.005	0.004	0.079
30	50 mcg mRNA-1215	Week 0	NiV(M) Pre-F	0.003	0.001	0.001	0.414
21	50 mcg mRNA-1215	Week 6	NiV(M) Pre-F	0.271	0.032	0.017	2.782
22	50 mcg mRNA-1215	Week 6	NiV(M) Pre-F	0.077	0.008	0.033	2.16
23	50 mcg mRNA-1215	Week 6	NiV(M) Pre-F	0.065	0.007	0.005	1.333
24	50 mcg mRNA-1215	Week 6	NiV(M) Pre-F	0.686	0.093	0.085	7.5
25	50 mcg mRNA-1215	Week 6	NiV(M) Pre-F	0.07	0.006	0.065	1.167
26	50 mcg mRNA-1215	Week 6	NiV(M) Pre-F	0.138	0.013	0.022	2.834
27	50 mcg mRNA-1215	Week 6	NiV(M) Pre-F	0.233	0.034	0.034	4.767
28	50 mcg mRNA-1215	Week 6	NiV(M) Pre-F	0.567	0.069	0.059	11.877
29	50 mcg mRNA-1215	Week 6	NiV(M) Pre-F	0.191	0.016	0.068	2.559
30	50 mcg mRNA-1215	Week 6	NiV(M) Pre-F	0.18	0.034	0.217	4.252
21	50 mcg mRNA-1215	Week 24	NiV(M) Pre-F	0.113	0.011	0.015	1.201
22	50 mcg mRNA-1215	Week 24	NiV(M) Pre-F	0.043	0.013	0.045	0.696
23	50 mcg mRNA-1215	Week 24	NiV(M) Pre-F	0.02	0.002	-0.013	0.022
24	50 mcg mRNA-1215	Week 24	NiV(M) Pre-F	0.283	0.05	0.024	1.956
25	50 mcg mRNA-1215	Week 24	NiV(M) Pre-F	0.015	0.001	0.007	0.417
26	50 mcg mRNA-1215	Week 24	NiV(M) Pre-F	0.061	0.004	0.103	1.145
27	50 mcg mRNA-1215	Week 24	NiV(M) Pre-F	0.072	0	0.01	1.169
28	50 mcg mRNA-1215	Week 24	NiV(M) Pre-F	0.139	0.022	0.006	1.183
29	50 mcg mRNA-1215	Week 24	NiV(M) Pre-F	0.077	0.008	0.016	0.39
30	50 mcg mRNA-1215	Week 24	NiV(M) Pre-F	0.093	0.006	0.042	0.449
21	50 mcg mRNA-1215	Week 56	NiV(M) Pre-F	0.096	0.006	0.011	0.574
22	50 mcg mRNA-1215	Week 56	NiV(M) Pre-F	0.046	0.002	0.022	0.615
23	50 mcg mRNA-1215	Week 56	NiV(M) Pre-F	0.021	0.002	0.004	0.482
24	50 mcg mRNA-1215	Week 56	NiV(M) Pre-F	0.264	0.022	0.008	0.875
25	50 mcg mRNA-1215	Week 56	NiV(M) Pre-F	0.043	0.008	0.013	0.231
26	50 mcg mRNA-1215	Week 56	NiV(M) Pre-F	0.032	0.003	0.13	0.735
28	50 mcg mRNA-1215	Week 56	NiV(M) Pre-F	0.15	0.017	0.012	0.546
29	50 mcg mRNA-1215	Week 56	NiV(M) Pre-F	0.047	0.002	0.049	-0.578
30	50 mcg mRNA-1215	Week 56	NiV(M) Pre-F	0.061	0.005	0.046	0.952
31	100 mcg mRNA-1215	Week 0	NiV(M) Pre-F	0.02	0.002	0.008	-0.015
32	100 mcg mRNA-1215	Week 0	NiV(M) Pre-F	0.026	0.002	-0.017	0.281
33	100 mcg mRNA-1215	Week 0	NiV(M) Pre-F	0	0.003	-0.007	-0.149
34	100 mcg mRNA-1215	Week 0	NiV(M) Pre-F	0.007	0	-0.014	0.048
35	100 mcg mRNA-1215	Week 0	NiV(M) Pre-F	0.024	0.005	-0.002	0.402
36	100 mcg mRNA-1215	Week 0	NiV(M) Pre-F	0.013	0.003	-0.005	0.315
37	100 mcg mRNA-1215	Week 0	NiV(M) Pre-F	0.003	0.003	-0.002	0.188
38	100 mcg mRNA-1215	Week 0	NiV(M) Pre-F	0.028	0.005	0	0.03
39	100 mcg mRNA-1215	Week 0	NiV(M) Pre-F	0.018	0.005	0.058	0.109
40	100 mcg mRNA-1215	Week 0	NiV(M) Pre-F	0.004	0.002	0	0.21
31	100 mcg mRNA-1215	Week 6	NiV(M) Pre-F	0.131	0.009	0.036	1.892
32	100 mcg mRNA-1215	Week 6	NiV(M) Pre-F	0.192	0.046	0.183	3.097
33	100 mcg mRNA-1215	Week 6	NiV(M) Pre-F	0.034	0.025	-0.011	1.316
34	100 mcg mRNA-1215	Week 6	NiV(M) Pre-F	0.273	0.037	0.04	3.722
35	100 mcg mRNA-1215	Week 6	NiV(M) Pre-F	0.094	0.008	0.023	1.084
36	100 mcg mRNA-1215	Week 6	NiV(M) Pre-F	0.218	0.042	-0.01	7.612
37	100 mcg mRNA-1215	Week 6	NiV(M) Pre-F	0.164	0.005	0.039	2.193
38	100 mcg mRNA-1215	Week 6	NiV(M) Pre-F	0.412	0.047	0.086	5.165
39	100 mcg mRNA-1215	Week 6	NiV(M) Pre-F	0.115	0.01	0.087	0.945
40	100 mcg mRNA-1215	Week 6	NiV(M) Pre-F	0.113	0.011	0.035	1.667
31	100 mcg mRNA-1215	Week 24	NiV(M) Pre-F	0.07	0.007	0.024	1.016
32	100 mcg mRNA-1215	Week 24	NiV(M) Pre-F	0.084	0.017	0.151	1.331
33	100 mcg mRNA-1215	Week 24	NiV(M) Pre-F	0.035	0.003	0.019	0.371
34	100 mcg mRNA-1215	Week 24	NiV(M) Pre-F	0.222	0.022	0.023	0.643
35	100 mcg mRNA-1215	Week 24	NiV(M) Pre-F	0.054	0.007	0.009	0.644
36	100 mcg mRNA-1215	Week 24	NiV(M) Pre-F	0.067	0.012	0.004	4.025
37	100 mcg mRNA-1215	Week 24	NiV(M) Pre-F	0.037	0.002	0.011	0.455
38	100 mcg mRNA-1215	Week 24	NiV(M) Pre-F	0.124	0.011	0.015	0.583
39	100 mcg mRNA-1215	Week 24	NiV(M) Pre-F	0.014	0.004	0.111	0.332
40	100 mcg mRNA-1215	Week 24	NiV(M) Pre-F	0.04	0.004	0.018	0.638
31	100 mcg mRNA-1215	Week 56	NiV(M) Pre-F	0.046	-0.004	-0.001	0.056
32	100 mcg mRNA-1215	Week 56	NiV(M) Pre-F	0.07	0.011	0.068	-0.594
33	100 mcg mRNA-1215	Week 56	NiV(M) Pre-F	0.056	0.003	0.012	0.438
34	100 mcg mRNA-1215	Week 56	NiV(M) Pre-F	0.213	0.015	0	1.487
35	100 mcg mRNA-1215	Week 56	NiV(M) Pre-F	0.058	0.005	0.014	1.05
36	100 mcg mRNA-1215	Week 56	NiV(M) Pre-F	0.062	0.009	0.016	0.612
37	100 mcg mRNA-1215	Week 56	NiV(M) Pre-F	0.057	0.004	0.026	0.596
38	100 mcg mRNA-1215	Week 56	NiV(M) Pre-F	0.089	0.012	0.025	-0.122
39	100 mcg mRNA-1215	Week 56	NiV(M) Pre-F	0.053	0.005	0.084	0.284
40	100 mcg mRNA-1215	Week 56	NiV(M) Pre-F	0.028	0.005	0.026	0.817
1	10 mcg mRNA-1215	Week 0	NiV(M) G	0.023	0.001	0.017	0.257
2	10 mcg mRNA-1215	Week 0	NiV(M) G	0.008	0	0	-0.085
3	10 mcg mRNA-1215	Week 0	NiV(M) G	0.019	0.001	-0.009	0.08
4	10 mcg mRNA-1215	Week 0	NiV(M) G	0.001	0	-0.002	0.123
5	10 mcg mRNA-1215	Week 0	NiV(M) G	0.005	0.003	-0.005	0.02
6	10 mcg mRNA-1215	Week 0	NiV(M) G	0.006	-0.001	-0.008	0.226
7	10 mcg mRNA-1215	Week 0	NiV(M) G	-0.002	0	0	-0.317
8	10 mcg mRNA-1215	Week 0	NiV(M) G	0.012	0.001	0.001	0.014
9	10 mcg mRNA-1215	Week 0	NiV(M) G	0.021	0.001	0.003	0.476
10	10 mcg mRNA-1215	Week 0	NiV(M) G	0.011	-0.001	0.003	-0.184
1	10 mcg mRNA-1215	Week 6	NiV(M) G	0.191	0.003	0.056	5.126
2	10 mcg mRNA-1215	Week 6	NiV(M) G	0.506	0.076	0.06	7.708
3	10 mcg mRNA-1215	Week 6	NiV(M) G	0.085	0.01	0.021	1.253
4	10 mcg mRNA-1215	Week 6	NiV(M) G	0.054	0.003	0.011	2.635
5	10 mcg mRNA-1215	Week 6	NiV(M) G	0.163	0.011	0.028	1.897
6	10 mcg mRNA-1215	Week 6	NiV(M) G	0.017	0.003	0.013	0.268
7	10 mcg mRNA-1215	Week 6	NiV(M) G	0.05	-0.001	0.014	2.322
8	10 mcg mRNA-1215	Week 6	NiV(M) G	0.107	0.023	0.029	1.314
10	10 mcg mRNA-1215	Week 6	NiV(M) G	0.057	-0.002	0.007	2.634
1	10 mcg mRNA-1215	Week 24	NiV(M) G	0.068	0.001	0.006	0.231
2	10 mcg mRNA-1215	Week 24	NiV(M) G	0.131	0.022	0.007	1.255
3	10 mcg mRNA-1215	Week 24	NiV(M) G	0.049	0.004	0.017	0.76
4	10 mcg mRNA-1215	Week 24	NiV(M) G	-0.003	0	-0.006	-0.488
5	10 mcg mRNA-1215	Week 24	NiV(M) G	0.062	0.006	0.004	0.542
6	10 mcg mRNA-1215	Week 24	NiV(M) G	0.009	0	0.009	0.027
7	10 mcg mRNA-1215	Week 24	NiV(M) G	0.017	0.001	0.006	0.399
8	10 mcg mRNA-1215	Week 24	NiV(M) G	0.042	0.001	0.005	0.443
10	10 mcg mRNA-1215	Week 24	NiV(M) G	0.043	0	-0.011	0.122
11	25 mcg mRNA-1215	Week 0	NiV(M) G	0.018	0.002	-0.011	0.325
12	25 mcg mRNA-1215	Week 0	NiV(M) G	-0.007	0	0.001	-0.145
13	25 mcg mRNA-1215	Week 0	NiV(M) G	0.006	0	-0.01	0.098
14	25 mcg mRNA-1215	Week 0	NiV(M) G	0.009	-0.001	0.008	0.1
15	25 mcg mRNA-1215	Week 0	NiV(M) G	-0.01	-0.001	-0.003	-0.334
16	25 mcg mRNA-1215	Week 0	NiV(M) G	-0.008	0.002	0.022	0.217
17	25 mcg mRNA-1215	Week 0	NiV(M) G	-0.012	0.001	0.004	-0.257
18	25 mcg mRNA-1215	Week 0	NiV(M) G	0.002	0	-0.001	0.231
19	25 mcg mRNA-1215	Week 0	NiV(M) G	0.003	0	0	0.134
20	25 mcg mRNA-1215	Week 0	NiV(M) G	0.006	0	0	0.408
11	25 mcg mRNA-1215	Week 6	NiV(M) G	0.194	0.01	0.03	3.54
12	25 mcg mRNA-1215	Week 6	NiV(M) G	0.061	0.009	0.021	1.289
13	25 mcg mRNA-1215	Week 6	NiV(M) G	0.024	0.001	-0.022	0.138
14	25 mcg mRNA-1215	Week 6	NiV(M) G	0.192	0.011	-0.002	4.03
16	25 mcg mRNA-1215	Week 6	NiV(M) G	0.236	0.044	0.004	7.769
17	25 mcg mRNA-1215	Week 6	NiV(M) G	0.09	0.008	0.013	2.31
19	25 mcg mRNA-1215	Week 6	NiV(M) G	0.161	0.026	0.006	2.239
20	25 mcg mRNA-1215	Week 6	NiV(M) G	0.149	0.017	0.059	5.977
11	25 mcg mRNA-1215	Week 24	NiV(M) G	0.122	0.003	0.002	1.486
12	25 mcg mRNA-1215	Week 24	NiV(M) G	0.108	0.015	0.013	1.665
13	25 mcg mRNA-1215	Week 24	NiV(M) G	0.024	0.007	-0.006	0.367
14	25 mcg mRNA-1215	Week 24	NiV(M) G	0.257	0.011	0	1.489
15	25 mcg mRNA-1215	Week 24	NiV(M) G	0.005	-0.009	0.009	0.247
16	25 mcg mRNA-1215	Week 24	NiV(M) G	0.025	0.004	-0.059	0.286
17	25 mcg mRNA-1215	Week 24	NiV(M) G	0.013	0	0.009	0.012
18	25 mcg mRNA-1215	Week 24	NiV(M) G	0.042	0.006	0.002	0.69
19	25 mcg mRNA-1215	Week 24	NiV(M) G	0.074	0.006	0.004	0.542
20	25 mcg mRNA-1215	Week 24	NiV(M) G	0.087	0.007	0.019	-0.281
11	25 mcg mRNA-1215	Week 56	NiV(M) G	0.069	0.002	0.008	0.231
12	25 mcg mRNA-1215	Week 56	NiV(M) G	0.084	0.011	-0.017	1.077
13	25 mcg mRNA-1215	Week 56	NiV(M) G	0.002	0.005	-0.001	-0.07
14	25 mcg mRNA-1215	Week 56	NiV(M) G	0.228	0.003	-0.007	0.642
15	25 mcg mRNA-1215	Week 56	NiV(M) G	0.024	-0.002	0	-0.189
16	25 mcg mRNA-1215	Week 56	NiV(M) G	0.049	0.003	0	0.16
17	25 mcg mRNA-1215	Week 56	NiV(M) G	0.02	0.001	0.027	0.048
18	25 mcg mRNA-1215	Week 56	NiV(M) G	-0.012	-0.003	-0.014	-1.418
19	25 mcg mRNA-1215	Week 56	NiV(M) G	0.048	0	0.008	0.028
20	25 mcg mRNA-1215	Week 56	NiV(M) G	0.05	0	0.027	0
21	50 mcg mRNA-1215	Week 0	NiV(M) G	0.009	0.001	0.005	0.004
22	50 mcg mRNA-1215	Week 0	NiV(M) G	0.005	0.001	0.002	0.114
23	50 mcg mRNA-1215	Week 0	NiV(M) G	0	-0.002	0.002	-0.058
24	50 mcg mRNA-1215	Week 0	NiV(M) G	0.021	-0.001	-0.008	0.53
25	50 mcg mRNA-1215	Week 0	NiV(M) G	0.002	0.001	-0.011	-0.117
26	50 mcg mRNA-1215	Week 0	NiV(M) G	-0.003	0.001	0.002	-0.144
27	50 mcg mRNA-1215	Week 0	NiV(M) G	0.015	0.002	-0.003	0.111
28	50 mcg mRNA-1215	Week 0	NiV(M) G	0.006	-0.001	0	-0.056
29	50 mcg mRNA-1215	Week 0	NiV(M) G	0	0.002	0.003	0.044
30	50 mcg mRNA-1215	Week 0	NiV(M) G	0	0	0.006	0.082
21	50 mcg mRNA-1215	Week 6	NiV(M) G	0.124	0.014	-0.002	1.587
22	50 mcg mRNA-1215	Week 6	NiV(M) G	0.082	0.011	-0.006	2.458
23	50 mcg mRNA-1215	Week 6	NiV(M) G	0.035	0.004	-0.002	0.804
24	50 mcg mRNA-1215	Week 6	NiV(M) G	0.313	0.028	0.021	4.035
25	50 mcg mRNA-1215	Week 6	NiV(M) G	0.12	0.008	0.013	1.274
26	50 mcg mRNA-1215	Week 6	NiV(M) G	0.116	0.007	0.129	2.81
27	50 mcg mRNA-1215	Week 6	NiV(M) G	0.094	0.01	0.02	2.367
28	50 mcg mRNA-1215	Week 6	NiV(M) G	0.366	0.042	0.048	11.72
29	50 mcg mRNA-1215	Week 6	NiV(M) G	0.352	0.033	0.042	3.976
30	50 mcg mRNA-1215	Week 6	NiV(M) G	0.115	0.024	0.143	2.399
21	50 mcg mRNA-1215	Week 24	NiV(M) G	0.066	0.008	0.001	0.437
22	50 mcg mRNA-1215	Week 24	NiV(M) G	0.036	0.004	0.015	0.49
23	50 mcg mRNA-1215	Week 24	NiV(M) G	0.01	-0.001	-0.016	-0.06
24	50 mcg mRNA-1215	Week 24	NiV(M) G	0.114	0.012	-0.001	0.859
25	50 mcg mRNA-1215	Week 24	NiV(M) G	0.026	0.002	0.014	0.474
26	50 mcg mRNA-1215	Week 24	NiV(M) G	0.046	0.003	0.013	0.785
27	50 mcg mRNA-1215	Week 24	NiV(M) G	0.042	0.002	0.002	0.483
28	50 mcg mRNA-1215	Week 24	NiV(M) G	0.07	0.012	-0.006	0.071
29	50 mcg mRNA-1215	Week 24	NiV(M) G	0.127	0.01	0.015	0.71
30	50 mcg mRNA-1215	Week 24	NiV(M) G	0.062	-0.006	0.033	-0.519
21	50 mcg mRNA-1215	Week 56	NiV(M) G	0.045	0.003	0.008	0.288
22	50 mcg mRNA-1215	Week 56	NiV(M) G	0.069	0.004	-0.007	0.522
23	50 mcg mRNA-1215	Week 56	NiV(M) G	0.007	0.001	0	0.244
24	50 mcg mRNA-1215	Week 56	NiV(M) G	0.139	0.013	-0.001	0.431
25	50 mcg mRNA-1215	Week 56	NiV(M) G	0.044	0.008	0.018	0.243
26	50 mcg mRNA-1215	Week 56	NiV(M) G	0.019	0	0.036	0.276
28	50 mcg mRNA-1215	Week 56	NiV(M) G	0.081	0.005	0.003	0.422
29	50 mcg mRNA-1215	Week 56	NiV(M) G	0.117	0	0.007	-0.578
30	50 mcg mRNA-1215	Week 56	NiV(M) G	0.055	0.004	0.025	0.377
31	100 mcg mRNA-1215	Week 0	NiV(M) G	0.004	-0.001	-0.001	-0.275
32	100 mcg mRNA-1215	Week 0	NiV(M) G	0.011	0.002	-0.008	-0.106
33	100 mcg mRNA-1215	Week 0	NiV(M) G	0.004	-0.001	-0.019	0.129
34	100 mcg mRNA-1215	Week 0	NiV(M) G	0.011	-0.001	0.001	-0.118
35	100 mcg mRNA-1215	Week 0	NiV(M) G	0	0.001	-0.005	-0.086
36	100 mcg mRNA-1215	Week 0	NiV(M) G	0.007	0.002	-0.002	0.075
37	100 mcg mRNA-1215	Week 0	NiV(M) G	-0.004	-0.001	-0.005	0.032
38	100 mcg mRNA-1215	Week 0	NiV(M) G	0.005	-0.003	0	-0.204
39	100 mcg mRNA-1215	Week 0	NiV(M) G	0	0.002	0	-0.021
40	100 mcg mRNA-1215	Week 0	NiV(M) G	0.002	0	-0.004	0.008
31	100 mcg mRNA-1215	Week 6	NiV(M) G	0.059	-0.001	0.001	1.589
32	100 mcg mRNA-1215	Week 6	NiV(M) G	0.094	0.014	0.037	2.059
33	100 mcg mRNA-1215	Week 6	NiV(M) G	0.082	0.008	0.029	2.017
34	100 mcg mRNA-1215	Week 6	NiV(M) G	0.221	0.009	0.064	3.989
35	100 mcg mRNA-1215	Week 6	NiV(M) G	0.039	0.001	0.006	0.439
36	100 mcg mRNA-1215	Week 6	NiV(M) G	0.106	0.012	-0.009	3.616
37	100 mcg mRNA-1215	Week 6	NiV(M) G	0.112	-0.005	0.025	1.749
38	100 mcg mRNA-1215	Week 6	NiV(M) G	0.385	0.019	0.023	5.325
39	100 mcg mRNA-1215	Week 6	NiV(M) G	0.071	0.002	0.016	0.883
40	100 mcg mRNA-1215	Week 6	NiV(M) G	0.049	0.006	0.004	1.05
31	100 mcg mRNA-1215	Week 24	NiV(M) G	0.007	-0.004	0.007	0.166
32	100 mcg mRNA-1215	Week 24	NiV(M) G	0.036	0.001	0.024	0.871
33	100 mcg mRNA-1215	Week 24	NiV(M) G	0.024	0.003	0.009	0.299
34	100 mcg mRNA-1215	Week 24	NiV(M) G	0.184	0.014	0.102	0.191
35	100 mcg mRNA-1215	Week 24	NiV(M) G	0.037	0.001	0.006	0.232
36	100 mcg mRNA-1215	Week 24	NiV(M) G	0.066	0.007	0.012	2.289
37	100 mcg mRNA-1215	Week 24	NiV(M) G	0.039	0.003	0.015	0.996
38	100 mcg mRNA-1215	Week 24	NiV(M) G	0.105	0.005	0.005	0.459
39	100 mcg mRNA-1215	Week 24	NiV(M) G	0.038	0	0.02	0.295
40	100 mcg mRNA-1215	Week 24	NiV(M) G	0.007	0.001	0	0.222
31	100 mcg mRNA-1215	Week 56	NiV(M) G	0.021	-0.006	0	0.037
32	100 mcg mRNA-1215	Week 56	NiV(M) G	0.04	0.008	0.07	-1.012
33	100 mcg mRNA-1215	Week 56	NiV(M) G	0.047	0.004	0.011	0.804
34	100 mcg mRNA-1215	Week 56	NiV(M) G	0.189	0.016	0.068	1.565
35	100 mcg mRNA-1215	Week 56	NiV(M) G	0.041	0.006	0.011	0.488
36	100 mcg mRNA-1215	Week 56	NiV(M) G	0.03	0.002	0.009	-0.508
37	100 mcg mRNA-1215	Week 56	NiV(M) G	0.037	0	0.002	0.418
38	100 mcg mRNA-1215	Week 56	NiV(M) G	0.073	0.007	0.003	0.011
39	100 mcg mRNA-1215	Week 56	NiV(M) G	0.044	0.009	0.01	0.518
40	100 mcg mRNA-1215	Week 56	NiV(M) G	0.009	0	0	0.118

[truncated: 6 more sheets: ED Figure 4A, ED Figure 4B, ED Figure 4C, ED Figure 4D, ED Figure 4E, ED Figure 4F]
